# Supplementary material for: Immune-related lncRNAs as predictors of survival in breast cancer: a prognostic signature
Source: J Transl Med. 2020 Nov 23;18:442. doi: 10.1186/s12967-020-02522-6 (PMC7681988; doi:10.1186/s12967-020-02522-6)
Supplement: Supplementary file 3 — Additional file 3: Table S2. The 8 immune-related lncRNAs expression in breast cancers. [file 12967_2020_2522_MOESM3_ESM.xlsx]

## Sheet: Sheet1
	N	mean	standard deviation	standard error of the mean
OTUD6B-AS1	1053	2.4652	0.53516	0.01649
AL122010.1	1053	1.6684	0.43863	0.01352
AC136475.2	1053	1.3692	0.58191	0.01793
AL161646.1	1053	0.6533	0.9288	0.02862
AC245297.3	1053	1.221	0.78012	0.02404
LINC00578	1053	0.7573	0.94696	0.02918
LINC01871	1053	1.0679	0.85501	0.02635
AP000442.2	1053	0.6629	0.26594	0.0082
